# Supplementary material for: Comprehensive Evaluation of Bacillus thuringiensis subsp. israelensis: From Molecular Profiling to Ecotope-Specific Larvicidal Efficacy Against Laboratory Aedes aegypti and Wild Mosquito Populations
Source: Insects. 2026 Jul 22;17(7):747. doi: 10.3390/insects17070747 (PMC13409826; doi:10.3390/insects17070747)
Supplement: Supplementary file 1 [file insects-17-00747-s001.zip]

Archive with 10 entries (10 files):
- Figure S1.jpg
- Figure S2.jpg
- Figure S3.jpg
- Figure S4.jpg
- Figure S5.jpg
- File S1-Material_GLM_Laboratory.Rmd
- File S2-Material_GLMM_Field.Rmd
- File S3-lab_data.csv
- File S4-field_data.csv
- File S5-Materials_Diagnostic_Report.pdf
