# Supplementary material for: Comprehensive Evaluation of Bacillus thuringiensis subsp. israelensis: From Molecular Profiling to Ecotope-Specific Larvicidal Efficacy Against Laboratory Aedes aegypti and Wild Mosquito Populations
Source: Insects. 2026 Jul 22;17(7):747. doi: 10.3390/insects17070747 (PMC13409826; doi:10.3390/insects17070747)
Supplement: Supplementary file 1 [file insects-17-00747-s001.zip › File S1-Material_GLM_Laboratory.Rmd]

---
title: "Supplementary Material 1: Laboratory GLM Architecture and Diagnostics"
author: "Mykola Patyka et al."
date: "`r Sys.Date()`"
output: word_document
---

```{r setup, include=FALSE}
knitr::opts_chunk$set(echo = TRUE, warning = FALSE, 
message = FALSE)
```
Loading Required Libraries

```{r libraries} 
library(emmeans)  # For Estimated Marginal Means and post-hoc pairwise contrasts
library(DHARMa)   # For randomized quantile residual simulations and diagnostics
library(car) # For Type II Wald Chi-Square Analysis of Deviance
library(ggplot2)  # For plotting experimental distributions
```
Importing Real Experimental Data
```{r data} 
# Load the raw experimental dataset
lab_data <- read.csv("lab_data.csv")
# Ensure categorical structures are correctly specified as factors
lab_data$Strain <- as.factor(lab_data$Strain)
lab_data$Time <- as.factor(lab_data$Time)
# Concentration is retained as a continuous numeric variable for dose-response evaluation
```
Generalized Linear Model (GLM) Fitting
```{r laboratory} 
glm_laboratory <- glm(cbind(Dead,Alive)~ Strain * Concentration * Time, 
     data = lab_data, 
     family = binomial(link = "logit"))
summary(glm_laboratory)
```
Analysis of Deviance (Wald Type II Chi-Square Tests)
```{r Anova} 
Anova(glm_laboratory, type = "II")
```
Advanced Residual Diagnostics via DHARMa
```{r diagnostics} 
sim_res_lab <-simulateResiduals(fittedModel = glm_laboratory, n = 1000)
# Main visual diagnostic outputs (QQ plot and Residual vs. Predicted plot)
plot(sim_res_lab)
# Formal non-parametric tests for dispersion and zero-inflation anomalies
testDispersion(sim_res_lab)
testZeroInflation(sim_res_lab)
```
Post-hoc Pairwise Comparisons (Tukey's HSD)
```{r emmeans_contrasts} 
emm_strains <- emmeans(glm_laboratory, ~ Strain | Time)
pairs(emm_strains, adjust = "tukey")
```
 Computational Reproducibility Metadata
```{r session_info} 
sessionInfo()
```
