# Supplementary material for: Comprehensive Evaluation of Bacillus thuringiensis subsp. israelensis: From Molecular Profiling to Ecotope-Specific Larvicidal Efficacy Against Laboratory Aedes aegypti and Wild Mosquito Populations
Source: Insects. 2026 Jul 22;17(7):747. doi: 10.3390/insects17070747 (PMC13409826; doi:10.3390/insects17070747)
Supplement: Supplementary file 1 [file insects-17-00747-s001.zip › File S2-Material_GLMM_Field.Rmd]

---
title: "Supplementary Material 2: Field GLMM Architecture and Eco-Zone Clustering"
author: "Mykola Patyka et al."
date: "`r Sys.Date()`"
output: word_document
---

```{r setup, include=FALSE}
knitr::opts_chunk$set(echo = TRUE, warning = FALSE, message = FALSE)
```
Loading Required Libraries
```{r libraries} 
library(lme4)   # For fitting Generalized Linear Mixed-Effects Models
library(emmeans)  # For Estimated Marginal Means and pairwise contrasts
library(DHARMa)   # For randomized quantile residual simulations
library(car) # # For Type II Wald Chi-Square mixed model tests
```
Importing Real Field Trial Data
```{r field_data} 
# Load the raw experimental dataset from field trials
field_data <- read.csv("field_data.csv")
# Classify fixed and random variables as categorical factors
field_data$Strain <- as.factor(field_data$Strain)
field_data$Dosage <- as.factor(field_data$Dosage)
field_data$Ecotope <- as.factor(field_data$Ecotope)
field_data$Zone <- as.factor(field_data$Zone)
```
Generalized Linear Mixed Model (GLMM) Fitting
```{r fit_glmm} 
glmm_field <- glmer(cbind(Dead, Alive) ~ Dosage * Ecotope + (1 | Zone), 
                    data = field_data, 
                    family = binomial(link = "logit"))
summary(glmm_field)
```
Mixed-Model Wald Tests (Type II Fixed Effects ANOVA)
```{r mixed_wald_test} 
Anova(glmm_field, type = "II")
```
DHARMa Residual Simulation and Diagnostic Controls
```{r mixed_diagnostics} 
sim_res_field <- simulateResiduals(fittedModel = glmm_field, n = 1000)

# Main diagnostic visualization layouts
plot(sim_res_field)

# Formalized testing checks for ecological monitoring tracking
testZeroInflation(sim_res_field)
testDispersion(sim_res_field)
```
Post-hoc Sectional Contrasts (Tukey's HSD)
```{r field_contrasts} 
emm_field <- emmeans(glmm_field, ~ Dosage | Ecotope)
pairs(emm_field, adjust = "tukey")
```
Technical Environment Specification
```{r mixed_session_info} 
sessionInfo()
```
