# Supplementary material for: Comprehensive Evaluation of Bacillus thuringiensis subsp. israelensis: From Molecular Profiling to Ecotope-Specific Larvicidal Efficacy Against Laboratory Aedes aegypti and Wild Mosquito Populations
Source: Insects. 2026 Jul 22;17(7):747. doi: 10.3390/insects17070747 (PMC13409826; doi:10.3390/insects17070747)
Supplement: Supplementary file 1 [file insects-17-00747-s001.zip › File S3-lab_data.csv]

Strain	Concentration	Time	Rep	Total	Dead	Alive
Bti 33	1.0	24h	1	25	23	2
Bti 33	1.0	24h	2	25	22	3
Bti 33	1.0	24h	3	25	22	3
Bti 33	1.0	24h	4	25	22	3
Bti 33	0.5	24h	1	25	16	9
Bti 33	0.5	24h	2	25	16	9
Bti 33	0.5	24h	3	25	16	9
Bti 33	0.5	24h	4	25	16	9
Bti 33	0.25	24h	1	25	14	11
Bti 33	0.25	24h	2	25	14	11
Bti 33	0.25	24h	3	25	13	12
Bti 33	0.25	24h	4	25	13	12
Bti 33	0.125	24h	1	25	9	16
Bti 33	0.125	24h	2	25	9	16
Bti 33	0.125	24h	3	25	9	16
Bti 33	0.125	24h	4	25	8	17
Bti 33	0.06	24h	1	25	6	19
Bti 33	0.06	24h	2	25	6	19
Bti 33	0.06	24h	3	25	6	19
Bti 33	0.06	24h	4	25	6	19
Bti 33	1.0	48h	1	25	24	1
Bti 33	1.0	48h	2	25	24	1
Bti 33	1.0	48h	3	25	24	1
Bti 33	1.0	48h	4	25	24	1
Bti 33	0.5	48h	1	25	23	2
Bti 33	0.5	48h	2	25	23	2
Bti 33	0.5	48h	3	25	22	3
Bti 33	0.5	48h	4	25	22	3
Bti 33	0.25	48h	1	25	21	4
Bti 33	0.25	48h	2	25	21	4
Bti 33	0.25	48h	3	25	20	5
Bti 33	0.25	48h	4	25	20	5
Bti 33	0.125	48h	1	25	16	9
Bti 33	0.125	48h	2	25	15	10
Bti 33	0.125	48h	3	25	15	10
Bti 33	0.125	48h	4	25	15	10
Bti 33	0.06	48h	1	25	15	10
Bti 33	0.06	48h	2	25	15	10
Bti 33	0.06	48h	3	25	14	11
Bti 33	0.06	48h	4	25	14	11
Bti 87/1	1.0	24h	1	25	23	2
Bti 87/1	1.0	24h	2	25	22	3
Bti 87/1	1.0	24h	3	25	22	3
Bti 87/1	1.0	24h	4	25	22	3
Bti 87/1	0.5	24h	1	25	21	4
Bti 87/1	0.5	24h	2	25	20	5
Bti 87/1	0.5	24h	3	25	20	5
Bti 87/1	0.5	24h	4	25	20	5
Bti 87/1	0.25	24h	1	25	12	13
Bti 87/1	0.25	24h	2	25	12	13
Bti 87/1	0.25	24h	3	25	12	13
Bti 87/1	0.25	24h	4	25	12	13
Bti 87/1	0.125	24h	1	25	9	16
Bti 87/1	0.125	24h	2	25	9	16
Bti 87/1	0.125	24h	3	25	8	17
Bti 87/1	0.125	24h	4	25	8	17
Bti 87/1	0.06	24h	1	25	6	19
Bti 87/1	0.06	24h	2	25	6	19
Bti 87/1	0.06	24h	3	25	5	20
Bti 87/1	0.06	24h	4	25	5	20
Bti 87/1	1.0	48h	1	25	24	1
Bti 87/1	1.0	48h	2	25	24	1
Bti 87/1	1.0	48h	3	25	24	1
Bti 87/1	1.0	48h	4	25	23	2
Bti 87/1	0.5	48h	1	25	23	2
Bti 87/1	0.5	48h	2	25	23	2
Bti 87/1	0.5	48h	3	25	22	3
Bti 87/1	0.5	48h	4	25	22	3
Bti 87/1	0.25	48h	1	25	22	3
Bti 87/1	0.25	48h	2	25	22	3
Bti 87/1	0.25	48h	3	25	22	3
Bti 87/1	0.25	48h	4	25	22	3
Bti 87/1	0.125	48h	1	25	16	9
Bti 87/1	0.125	48h	2	25	16	9
Bti 87/1	0.125	48h	3	25	15	10
Bti 87/1	0.125	48h	4	25	15	10
Bti 87/1	0.06	48h	1	25	12	13
Bti 87/1	0.06	48h	2	25	11	14
Bti 87/1	0.06	48h	3	25	11	14
Bti 87/1	0.06	48h	4	25	11	14
Bti 7-1/3	1.0	24h	1	25	22	3
Bti 7-1/3	1.0	24h	2	25	22	3
Bti 7-1/3	1.0	24h	3	25	22	3
Bti 7-1/3	1.0	24h	4	25	22	3
Bti 7-1/3	0.5	24h	1	25	17	8
Bti 7-1/3	0.5	24h	2	25	17	8
Bti 7-1/3	0.5	24h	3	25	17	8
Bti 7-1/3	0.5	24h	4	25	16	9
Bti 7-1/3	0.25	24h	1	25	14	11
Bti 7-1/3	0.25	24h	2	25	14	11
Bti 7-1/3	0.25	24h	3	25	14	11
Bti 7-1/3	0.25	24h	4	25	14	11
Bti 7-1/3	0.125	24h	1	25	8	17
Bti 7-1/3	0.125	24h	2	25	8	17
Bti 7-1/3	0.125	24h	3	25	8	17
Bti 7-1/3	0.125	24h	4	25	8	17
Bti 7-1/3	0.06	24h	1	25	6	19
Bti 7-1/3	0.06	24h	2	25	6	19
Bti 7-1/3	0.06	24h	3	25	6	19
Bti 7-1/3	0.06	24h	4	25	6	19
Bti 7-1/3	1.0	48h	1	25	24	1
Bti 7-1/3	1.0	48h	2	25	24	1
Bti 7-1/3	1.0	48h	3	25	24	1
Bti 7-1/3	1.0	48h	4	25	23	2
Bti 7-1/3	0.5	48h	1	25	23	2
Bti 7-1/3	0.5	48h	2	25	22	3
Bti 7-1/3	0.5	48h	3	25	22	3
Bti 7-1/3	0.5	48h	4	25	22	3
Bti 7-1/3	0.25	48h	1	25	21	4
Bti 7-1/3	0.25	48h	2	25	20	5
Bti 7-1/3	0.25	48h	3	25	20	5
Bti 7-1/3	0.25	48h	4	25	20	5
Bti 7-1/3	0.125	48h	1	25	15	10
Bti 7-1/3	0.125	48h	2	25	15	10
Bti 7-1/3	0.125	48h	3	25	15	10
Bti 7-1/3	0.125	48h	4	25	15	10
Bti 7-1/3	0.06	48h	1	25	11	14
Bti 7-1/3	0.06	48h	2	25	11	14
Bti 7-1/3	0.06	48h	3	25	11	14
Bti 7-1/3	0.06	48h	4	25	10	15
Bactoculicide	1.0	24h	1	25	23	2
Bactoculicide	1.0	24h	2	25	23	2
Bactoculicide	1.0	24h	3	25	22	3
Bactoculicide	1.0	24h	4	25	22	3
Bactoculicide	0.5	24h	1	25	21	4
Bactoculicide	0.5	24h	2	25	21	4
Bactoculicide	0.5	24h	3	25	21	4
Bactoculicide	0.5	24h	4	25	21	4
Bactoculicide	0.25	24h	1	25	18	7
Bactoculicide	0.25	24h	2	25	17	8
Bactoculicide	0.25	24h	3	25	17	8
Bactoculicide	0.25	24h	4	25	17	8
Bactoculicide	0.125	24h	1	25	11	14
Bactoculicide	0.125	24h	2	25	10	15
Bactoculicide	0.125	24h	3	25	10	15
Bactoculicide	0.125	24h	4	25	10	15
Bactoculicide	0.06	24h	1	25	8	17
Bactoculicide	0.06	24h	2	25	7	18
Bactoculicide	0.06	24h	3	25	7	18
Bactoculicide	0.06	24h	4	25	7	18
Bactoculicide	1.0	48h	1	25	25	0
Bactoculicide	1.0	48h	2	25	24	1
Bactoculicide	1.0	48h	3	25	24	1
Bactoculicide	1.0	48h	4	25	24	1
Bactoculicide	0.5	48h	1	25	23	2
Bactoculicide	0.5	48h	2	25	23	2
Bactoculicide	0.5	48h	3	25	23	2
Bactoculicide	0.5	48h	4	25	22	3
Bactoculicide	0.25	48h	1	25	21	4
Bactoculicide	0.25	48h	2	25	21	4
Bactoculicide	0.25	48h	3	25	21	4
Bactoculicide	0.25	48h	4	25	21	4
Bactoculicide	0.125	48h	1	25	16	9
Bactoculicide	0.125	48h	2	25	16	9
Bactoculicide	0.125	48h	3	25	16	9
Bactoculicide	0.125	48h	4	25	15	10
Bactoculicide	0.06	48h	1	25	12	13
Bactoculicide	0.06	48h	2	25	12	13
Bactoculicide	0.06	48h	3	25	12	13
Bactoculicide	0.06	48h	4	25	12	13
Control	0.0	24h	1	25	0	25
Control	0.0	24h	2	25	0	25
Control	0.0	24h	3	25	0	25
Control	0.0	24h	4	25	0	25
Control	0.0	48h	1	25	0	25
Control	0.0	48h	2	25	0	25
Control	0.0	48h	3	25	0	25
Control	0.0	48h	4	25	0	25
