# Supplementary material for: Comprehensive Evaluation of Bacillus thuringiensis subsp. israelensis: From Molecular Profiling to Ecotope-Specific Larvicidal Efficacy Against Laboratory Aedes aegypti and Wild Mosquito Populations
Source: Insects. 2026 Jul 22;17(7):747. doi: 10.3390/insects17070747 (PMC13409826; doi:10.3390/insects17070747)
Supplement: Supplementary file 1 [file insects-17-00747-s001.zip › File S4-field_data.csv]

Strain	Dosage	Ecotope	Zone	Rep	Total	Dead	Alive
Bti 33	5.0 L/ha	Temporary Pool	Polissya	1	25	24	1
Bti 33	5.0 L/ha	Temporary Pool	Polissya	2	25	24	1
Bti 33	5.0 L/ha	Temporary Pool	Polissya	3	25	23	2
Bti 33	5.0 L/ha	Temporary Pool	Polissya	4	25	23	2
Bti 33	10.0 L/ha	Temporary Pool	Polissya	1	25	25	0
Bti 33	10.0 L/ha	Temporary Pool	Polissya	2	25	25	0
Bti 33	10.0 L/ha	Temporary Pool	Polissya	3	25	25	0
Bti 33	10.0 L/ha	Temporary Pool	Polissya	4	25	25	0
Bti 33	5.0 L/ha	Drainage Ditch	Polissya	1	25	24	1
Bti 33	5.0 L/ha	Drainage Ditch	Polissya	2	25	23	2
Bti 33	5.0 L/ha	Drainage Ditch	Polissya	3	25	23	2
Bti 33	5.0 L/ha	Drainage Ditch	Polissya	4	25	23	2
Bti 33	10.0 L/ha	Drainage Ditch	Polissya	1	25	25	0
Bti 33	10.0 L/ha	Drainage Ditch	Polissya	2	25	25	0
Bti 33	10.0 L/ha	Drainage Ditch	Polissya	3	25	25	0
Bti 33	10.0 L/ha	Drainage Ditch	Polissya	4	25	24	1
Bti 33	5.0 L/ha	Temporary Pool	Forest-Steppe	1	25	25	0
Bti 33	5.0 L/ha	Temporary Pool	Forest-Steppe	2	25	24	1
Bti 33	5.0 L/ha	Temporary Pool	Forest-Steppe	3	25	24	1
Bti 33	5.0 L/ha	Temporary Pool	Forest-Steppe	4	25	24	1
Bti 33	10.0 L/ha	Temporary Pool	Forest-Steppe	1	25	25	0
Bti 33	10.0 L/ha	Temporary Pool	Forest-Steppe	2	25	25	0
Bti 33	10.0 L/ha	Temporary Pool	Forest-Steppe	3	25	25	0
Bti 33	10.0 L/ha	Temporary Pool	Forest-Steppe	4	25	25	0
Bti 33	5.0 L/ha	Drainage Ditch	Forest-Steppe	1	25	24	1
Bti 33	5.0 L/ha	Drainage Ditch	Forest-Steppe	2	25	24	1
Bti 33	5.0 L/ha	Drainage Ditch	Forest-Steppe	3	25	24	1
Bti 33	5.0 L/ha	Drainage Ditch	Forest-Steppe	4	25	23	2
Bti 33	10.0 L/ha	Drainage Ditch	Forest-Steppe	1	25	25	0
Bti 33	10.0 L/ha	Drainage Ditch	Forest-Steppe	2	25	25	0
Bti 33	10.0 L/ha	Drainage Ditch	Forest-Steppe	3	25	25	0
Bti 33	10.0 L/ha	Drainage Ditch	Forest-Steppe	4	25	25	0
Bti 87/1	5.0 L/ha	Temporary Pool	Polissya	1	25	24	1
Bti 87/1	5.0 L/ha	Temporary Pool	Polissya	2	25	23	2
Bti 87/1	5.0 L/ha	Temporary Pool	Polissya	3	25	23	2
Bti 87/1	5.0 L/ha	Temporary Pool	Polissya	4	25	22	3
Bti 87/1	10.0 L/ha	Temporary Pool	Polissya	1	25	25	0
Bti 87/1	10.0 L/ha	Temporary Pool	Polissya	2	25	25	0
Bti 87/1	10.0 L/ha	Temporary Pool	Polissya	3	25	24	1
Bti 87/1	10.0 L/ha	Temporary Pool	Polissya	4	25	24	1
Bti 87/1	5.0 L/ha	Drainage Ditch	Polissya	1	25	23	2
Bti 87/1	5.0 L/ha	Drainage Ditch	Polissya	2	25	23	2
Bti 87/1	5.0 L/ha	Drainage Ditch	Polissya	3	25	22	3
Bti 87/1	5.0 L/ha	Drainage Ditch	Polissya	4	25	22	3
Bti 87/1	10.0 L/ha	Drainage Ditch	Polissya	1	25	25	0
Bti 87/1	10.0 L/ha	Drainage Ditch	Polissya	2	25	24	1
Bti 87/1	10.0 L/ha	Drainage Ditch	Polissya	3	25	24	1
Bti 87/1	10.0 L/ha	Drainage Ditch	Polissya	4	25	24	1
Bti 87/1	5.0 L/ha	Temporary Pool	Forest-Steppe	1	25	24	1
Bti 87/1	5.0 L/ha	Temporary Pool	Forest-Steppe	2	25	24	1
Bti 87/1	5.0 L/ha	Temporary Pool	Forest-Steppe	3	25	23	2
Bti 87/1	5.0 L/ha	Temporary Pool	Forest-Steppe	4	25	23	2
Bti 87/1	10.0 L/ha	Temporary Pool	Forest-Steppe	1	25	25	0
Bti 87/1	10.0 L/ha	Temporary Pool	Forest-Steppe	2	25	25	0
Bti 87/1	10.0 L/ha	Temporary Pool	Forest-Steppe	3	25	25	0
Bti 87/1	10.0 L/ha	Temporary Pool	Forest-Steppe	4	25	25	0
Bti 87/1	5.0 L/ha	Drainage Ditch	Forest-Steppe	1	25	24	1
Bti 87/1	5.0 L/ha	Drainage Ditch	Forest-Steppe	2	25	23	2
Bti 87/1	5.0 L/ha	Drainage Ditch	Forest-Steppe	3	25	23	2
Bti 87/1	5.0 L/ha	Drainage Ditch	Forest-Steppe	4	25	23	2
Bti 87/1	10.0 L/ha	Drainage Ditch	Forest-Steppe	1	25	25	0
Bti 87/1	10.0 L/ha	Drainage Ditch	Forest-Steppe	2	25	25	0
Bti 87/1	10.0 L/ha	Drainage Ditch	Forest-Steppe	3	25	25	0
Bti 87/1	10.0 L/ha	Drainage Ditch	Forest-Steppe	4	25	24	1
Bti 7-1/3	5.0 L/ha	Temporary Pool	Polissya	1	25	25	0
Bti 7-1/3	5.0 L/ha	Temporary Pool	Polissya	2	25	24	1
Bti 7-1/3	5.0 L/ha	Temporary Pool	Polissya	3	25	24	1
Bti 7-1/3	5.0 L/ha	Temporary Pool	Polissya	4	25	24	1
Bti 7-1/3	10.0 L/ha	Temporary Pool	Polissya	1	25	25	0
Bti 7-1/3	10.0 L/ha	Temporary Pool	Polissya	2	25	25	0
Bti 7-1/3	10.0 L/ha	Temporary Pool	Polissya	3	25	25	0
Bti 7-1/3	10.0 L/ha	Temporary Pool	Polissya	4	25	25	0
Bti 7-1/3	5.0 L/ha	Drainage Ditch	Polissya	1	25	24	1
Bti 7-1/3	5.0 L/ha	Drainage Ditch	Polissya	2	25	24	1
Bti 7-1/3	5.0 L/ha	Drainage Ditch	Polissya	3	25	23	2
Bti 7-1/3	5.0 L/ha	Drainage Ditch	Polissya	4	25	23	2
Bti 7-1/3	10.0 L/ha	Drainage Ditch	Polissya	1	25	25	0
Bti 7-1/3	10.0 L/ha	Drainage Ditch	Polissya	2	25	25	0
Bti 7-1/3	10.0 L/ha	Drainage Ditch	Polissya	3	25	25	0
Bti 7-1/3	10.0 L/ha	Drainage Ditch	Polissya	4	25	25	0
Bti 7-1/3	5.0 L/ha	Temporary Pool	Forest-Steppe	1	25	25	0
Bti 7-1/3	5.0 L/ha	Temporary Pool	Forest-Steppe	2	25	25	0
Bti 7-1/3	5.0 L/ha	Temporary Pool	Forest-Steppe	3	25	24	1
Bti 7-1/3	5.0 L/ha	Temporary Pool	Forest-Steppe	4	25	24	1
Bti 7-1/3	10.0 L/ha	Temporary Pool	Forest-Steppe	1	25	25	0
Bti 7-1/3	10.0 L/ha	Temporary Pool	Forest-Steppe	2	25	25	0
Bti 7-1/3	10.0 L/ha	Temporary Pool	Forest-Steppe	3	25	25	0
Bti 7-1/3	10.0 L/ha	Temporary Pool	Forest-Steppe	4	25	25	0
Bti 7-1/3	5.0 L/ha	Drainage Ditch	Forest-Steppe	1	25	25	0
Bti 7-1/3	5.0 L/ha	Drainage Ditch	Forest-Steppe	2	25	24	1
Bti 7-1/3	5.0 L/ha	Drainage Ditch	Forest-Steppe	3	25	24	1
Bti 7-1/3	5.0 L/ha	Drainage Ditch	Forest-Steppe	4	25	24	1
Bti 7-1/3	10.0 L/ha	Drainage Ditch	Forest-Steppe	1	25	25	0
Bti 7-1/3	10.0 L/ha	Drainage Ditch	Forest-Steppe	2	25	25	0
Bti 7-1/3	10.0 L/ha	Drainage Ditch	Forest-Steppe	3	25	25	0
Bti 7-1/3	10.0 L/ha	Drainage Ditch	Forest-Steppe	4	25	25	0
Bactoculicide	5.0 L/ha	Temporary Pool	Polissya	1	25	24	1
Bactoculicide	5.0 L/ha	Temporary Pool	Polissya	2	25	24	1
Bactoculicide	5.0 L/ha	Temporary Pool	Polissya	3	25	23	2
Bactoculicide	5.0 L/ha	Temporary Pool	Polissya	4	25	23	2
Bactoculicide	10.0 L/ha	Temporary Pool	Polissya	1	25	25	0
Bactoculicide	10.0 L/ha	Temporary Pool	Polissya	2	25	25	0
Bactoculicide	10.0 L/ha	Temporary Pool	Polissya	3	25	24	1
Bactoculicide	10.0 L/ha	Temporary Pool	Polissya	4	25	24	1
Bactoculicide	5.0 L/ha	Drainage Ditch	Polissya	1	25	24	1
Bactoculicide	5.0 L/ha	Drainage Ditch	Polissya	2	25	24	1
Bactoculicide	5.0 L/ha	Drainage Ditch	Polissya	3	25	24	1
Bactoculicide	5.0 L/ha	Drainage Ditch	Polissya	4	25	23	2
Bactoculicide	10.0 L/ha	Drainage Ditch	Polissya	1	25	25	0
Bactoculicide	10.0 L/ha	Drainage Ditch	Polissya	2	25	25	0
Bactoculicide	10.0 L/ha	Drainage Ditch	Polissya	3	25	24	1
Bactoculicide	10.0 L/ha	Drainage Ditch	Polissya	4	25	24	1
Bactoculicide	5.0 L/ha	Temporary Pool	Forest-Steppe	1	25	25	0
Bactoculicide	5.0 L/ha	Temporary Pool	Forest-Steppe	2	25	24	1
Bactoculicide	5.0 L/ha	Temporary Pool	Forest-Steppe	3	25	24	1
Bactoculicide	5.0 L/ha	Temporary Pool	Forest-Steppe	4	25	24	1
Bactoculicide	10.0 L/ha	Temporary Pool	Forest-Steppe	1	25	25	0
Bactoculicide	10.0 L/ha	Temporary Pool	Forest-Steppe	2	25	25	0
Bactoculicide	10.0 L/ha	Temporary Pool	Forest-Steppe	3	25	25	0
Bactoculicide	10.0 L/ha	Temporary Pool	Forest-Steppe	4	25	25	0
Bactoculicide	5.0 L/ha	Drainage Ditch	Forest-Steppe	1	25	25	0
Bactoculicide	5.0 L/ha	Drainage Ditch	Forest-Steppe	2	25	25	0
Bactoculicide	5.0 L/ha	Drainage Ditch	Forest-Steppe	3	25	24	1
Bactoculicide	5.0 L/ha	Drainage Ditch	Forest-Steppe	4	25	24	1
Bactoculicide	10.0 L/ha	Drainage Ditch	Forest-Steppe	1	25	25	0
Bactoculicide	10.0 L/ha	Drainage Ditch	Forest-Steppe	2	25	25	0
Bactoculicide	10.0 L/ha	Drainage Ditch	Forest-Steppe	3	25	25	0
Bactoculicide	10.0 L/ha	Drainage Ditch	Forest-Steppe	4	25	25	0
Control	Control	Temporary Pool	Polissya	1	25	0	25
Control	Control	Temporary Pool	Polissya	2	25	0	25
Control	Control	Temporary Pool	Polissya	3	25	0	25
Control	Control	Temporary Pool	Polissya	4	25	1	24
Control	Control	Drainage Ditch	Polissya	1	25	0	25
Control	Control	Drainage Ditch	Polissya	2	25	0	25
Control	Control	Drainage Ditch	Polissya	3	25	1	24
Control	Control	Drainage Ditch	Polissya	4	25	0	25
Control	Control	Temporary Pool	Forest-Steppe	1	25	0	25
Control	Control	Temporary Pool	Forest-Steppe	2	25	0	25
Control	Control	Temporary Pool	Forest-Steppe	3	25	0	25
Control	Control	Temporary Pool	Forest-Steppe	4	25	0	25
Control	Control	Drainage Ditch	Forest-Steppe	1	25	0	25
Control	Control	Drainage Ditch	Forest-Steppe	2	25	0	25
Control	Control	Drainage Ditch	Forest-Steppe	3	25	0	25
Control	Control	Drainage Ditch	Forest-Steppe	4	25	1	24
